# Supplementary material for: Ultrapotent Broadly Neutralizing Human‐llama Bispecific Antibodies against HIV‐1
Source: Adv Sci (Weinh). 2024 May 5;11(26):2309268. doi: 10.1002/advs.202309268 (PMC11234422; doi:10.1002/advs.202309268)
Supplement: Supplementary file 2 — Supplemental Table 1 [file ADVS-11-2309268-s001.xlsx]

## Sheet: 208-strain IC50 IC80
High throughput antibody screen				Color coding for antibody neutralization:										Color coding for antibody neutralization:
Assay - Luc/TZM-bl				<0.001	.100-1.00									<0.001	.100-1.00
Values represent IC50 in ug/ml				.001-.01	1.00-10.0									.001-.01	1.00-10.0
		IC50		.01-.100	>10.0							IC80		.01-.100	>10.0
Virus ID	Clade	G36x3-IgG2a	R27x3-IgG2a	J3	J3-IgG2a					Virus ID	Clade	G36x3-IgG2a	R27x3-IgG2a	J3	J3-IgG2a
0260.v5.c36	A	0.119	0.004	4.28	8.49					0260.v5.c36	A	0.397	0.013	9.49	13.9
0330.v4.c3	A	0.027	0.002	0.202	0.065					0330.v4.c3	A	0.068	0.006	0.48	0.225
0439.v5.c1	A	0.053	0.031	0.655	0.344					0439.v5.c1	A	0.124	0.123	1.4	1.61
3365.v2.c20	A	0.024	0.002	0.047	0.027					3365.v2.c20	A	0.072	0.007	0.146	0.099
3415.v1.c1	A	0.041	0.57	0.082	0.172					3415.v1.c1	A	0.127	8.97	0.164	0.432
3718.v3.c11	A	0.071	0.004	1.4	1.35					3718.v3.c11	A	0.242	0.015	3.06	3.82
398-F1.F6.20	A	0.021	0.002	0.14	0.076					398-F1.F6.20	A	0.056	0.017	1.3	1.72
BB201.B42	A	0.007	0.002	0.08	0.04					BB201.B42	A	0.031	0.007	0.217	0.172
BB539.2B13	A	0.088	0.003	0.282	2.03					BB539.2B13	A	0.289	0.016	1.08	6.97
BG505.W6M.C2	A	0.021	0.001	4.06	0.387					BG505.W6M.C2	A	0.059	0.004	11.6	1.37
BI369.9A	A	0.017	0.001	0.475	1.57					BI369.9A	A	0.061	0.005	1.71	4.78
BS208.B1	A	0.017	0.018	0.058	0.024					BS208.B1	A	0.039	0.084	0.242	0.159
KER2008.12	A	0.009	0.003	0.085	0.095					KER2008.12	A	0.033	0.009	0.247	0.359
KER2018.11	A	0.109	18.3	0.14	0.164					KER2018.11	A	0.307	>50	0.364	0.506
KNH1209.18	A	0.025	0.003	0.44	0.82					KNH1209.18	A	0.056	0.009	1.34	2.12
MB201.A1	A	0.02	0.002	0.181	0.075					MB201.A1	A	0.063	0.005	0.48	0.316
MB539.2B7	A	0.037	0.002	1.67	4.02					MB539.2B7	A	0.145	0.006	3.43	11.9
MI369.A5	A	0.037	0.003	0.464	1.08					MI369.A5	A	0.135	0.009	1.55	6.09
MS208.A1	A	0.06	0.0009	0.678	2.05					MS208.A1	A	0.18	0.004	2.87	16.1
Q23.17	A	0.013	0.002	3.08	5.32					Q23.17	A	0.029	0.005	5.45	12
Q259.17	A	0.018	0.001	2.09	3.97					Q259.17	A	0.051	0.004	6.37	10.8
Q769.d22	A	0.011	0.0009	0.018	0.028					Q769.d22	A	0.044	0.005	0.045	0.085
Q769.h5	A	0.004	0.001	0.036	0.014					Q769.h5	A	0.011	0.005	0.123	0.163
Q842.d12	A	0.005	0.0007	0.153	0.081					Q842.d12	A	0.018	0.002	0.374	0.262
QH209.14M.A2	A	0.016	0.0008	0.139	0.077					QH209.14M.A2	A	0.049	0.002	0.415	0.256
RW020.2	A	0.043	0.005	0.074	0.127					RW020.2	A	0.116	0.026	0.178	0.324
UG037.8	A	0.021	0.002	0.063	0.076					UG037.8	A	0.087	0.009	0.159	0.248
246-F3.C10.2	AC	0.125	0.05	1.21	0.094					246-F3.C10.2	AC	0.347	0.493	2.49	0.33
3301.v1.c24	AC	0.037	0.003	0.96	0.152					3301.v1.c24	AC	0.196	0.012	2.26	0.533
3589.v1.c4	AC	7.79	>50	0.066	0.112					3589.v1.c4	AC	>50	>50	0.152	0.324
6540.v4.c1	AC	0.009	0.0008	0.393	0.134					6540.v4.c1	AC	0.032	0.003	0.847	0.481
6545.v4.c1	AC	0.01	0.004	0.42	0.218					6545.v4.c1	AC	0.036	0.024	1.04	0.869
0815.v3.c3	ACD	0.024	0.002	0.524	0.458					0815.v3.c3	ACD	0.07	0.007	1.33	1.69
6095.v1.c10	ACD	0.3	0.007	0.029	0.385					6095.v1.c10	ACD	1.37	0.049	1.03	6.98
3468.v1.c12	AD	0.022	0.001	2.35	1.86					3468.v1.c12	AD	0.056	0.003	7.18	5.9
Q168.a2	AD	0.034	0.002	0.184	0.285					Q168.a2	AD	0.078	0.005	0.644	0.956
Q461.e2	AD	0.177	0.004	0.691	1.5					Q461.e2	AD	0.605	0.014	1.96	4.56
620345.c1	AE	1.24	0.036	>50	>50					620345.c1	AE	9.32	0.286	>50	>50
BJOX009000.02.4	AE	1.11	2.15	>50	>50					BJOX009000.02.4	AE	4.7	23.6	>50	>50
BJOX010000.06.2	AE	0.32	0.022	>50	>50					BJOX010000.06.2	AE	1.36	0.157	>50	>50
BJOX025000.01.1	AE	0.064	0.003	>50	10					BJOX025000.01.1	AE	0.26	0.014	>50	40
BJOX028000.10.3	AE	0.04	0.148	12.3	1.15					BJOX028000.10.3	AE	0.124	1.6	41.5	3.84
C1080.c3	AE	0.167	0.005	0.744	0.331					C1080.c3	AE	0.428	0.016	2.82	3.7
C2101.c1	AE	0.019	0.0009	4.08	9.26					C2101.c1	AE	0.057	0.004	21	14.2
C3347.c11	AE	0.733	0.198	2.73	18.4					C3347.c11	AE	3.09	1.24	23	>50
C4118.09	AE	0.029	0.0009	7.01	11.7					C4118.09	AE	0.112	0.004	31	>50
CM244.ec1	AE	0.305	0.028	>50	>50					CM244.ec1	AE	0.734	0.114	>50	>50
CNE3	AE	1.33	18.9	0.495	0.422					CNE3	AE	5.62	>50	0.948	1.28
CNE5	AE	0.198	23.2	0.87	1.07					CNE5	AE	0.883	>50	1.69	3.38
CNE55	AE	0.035	0.391	0.69	0.349					CNE55	AE	0.12	8.95	1.91	1.82
CNE56	AE	0.048	0.002	1.18	2.58					CNE56	AE	0.261	0.008	2.48	7.63
CNE59	AE	0.137	0.005	0.385	0.119					CNE59	AE	0.366	0.016	2.12	1.94
CNE8	AE	0.142	0.194	>50	0.422					CNE8	AE	0.423	0.999	>50	4.73
M02138	AE	0.36	0.007	0.562	0.535					M02138	AE	1.7	0.015	2.03	4.51
R1166.c1	AE	0.074	0.003	1.01	3.68					R1166.c1	AE	0.247	0.008	4.58	13.2
R2184.c4	AE	0.003	0.561	0.519	0.304					R2184.c4	AE	0.013	12	1.85	2.28
R3265.c6	AE	0.943	0.002	5.93	28.1					R3265.c6	AE	2.74	0.006	25	>50
TH023.6	AE	0.067	0.0005	4.02	0.011					TH023.6	AE	0.386	0.003	42.5	0.143
TH966.8	AE	0.111	0.002	5.41	3.58					TH966.8	AE	0.372	0.01	28.1	28.7
TH976.17	AE	0.035	0.001	3.26	24.8					TH976.17	AE	0.108	0.004	37.3	>50
235-47	AG	0.036	0.007	0.05	0.398					235-47	AG	0.151	0.041	0.386	4.88
242-14	AG	0.206	>50	0.142	0.626					242-14	AG	0.765	>50	0.616	2.23
263-8	AG	0.038	0.003	0.008	0.152					263-8	AG	0.185	0.013	0.052	0.499
269-12	AG	0.412	3.83	0.144	0.038					269-12	AG	1.07	27.5	0.793	0.251
271-11	AG	0.017	0.054	0.005	0.008					271-11	AG	0.049	0.418	0.013	0.025
928-28	AG	0.103	35	0.002	0.103					928-28	AG	0.37	>50	0.039	0.301
DJ263.8	AG	0.032	0.004	0.009	0.01					DJ263.8	AG	0.125	0.014	0.06	0.053
T250-4	AG	0.331	17.5	0.033	0.051					T250-4	AG	2.97	>50	0.129	0.178
T251-18	AG	0.648	0.003	0.163	0.356					T251-18	AG	3.04	0.011	0.58	1.93
T253-11	AG	0.021	0.008	0.628	0.628					T253-11	AG	0.079	0.024	1.6	1.78
T255-34	AG	0.071	12.2	0.023	0.075					T255-34	AG	0.202	48.7	0.249	0.809
T257-31	AG	3.7	0.003	8.66	27.9					T257-31	AG	13.4	0.01	22.4	>50
T266-60	AG	0.67	0.003	1.42	0.883					T266-60	AG	2.51	0.009	6.05	4.65
T278-50	AG	0.519	27.1	0.199	0.94					T278-50	AG	2.56	>50	1.12	6.17
T280-5	AG	0.026	0.004	0.028	0.135					T280-5	AG	0.091	0.025	0.115	0.458
T33-7	AG	0.005	0.01	0.004	0.023					T33-7	AG	0.013	0.049	0.023	0.064
3988.25	B	>50	25.6	0.652	0.197					3988.25	B	>50	>50	1.84	0.685
5768.04	B	>50	0.098	0.034	0.037					5768.04	B	>50	0.852	0.106	0.114
6101.10	B	6.97	0.0008	0.19	0.081					6101.10	B	35.2	0.003	0.366	0.227
6535.3	B	4.41	0.002	0.027	0.067					6535.3	B	31.2	0.016	0.074	0.25
7165.18	B	8.46	41.7	0.151	0.307					7165.18	B	>50	>50	0.648	1.4
45_01dG5	B	0.032	0.002	1.91	0.156					45_01dG5	B	0.093	0.009	8.35	0.708
89.6.DG	B	0.004	0.0006	0.064	0.075					89.6.DG	B	0.012	0.002	0.22	0.328
AC10.29	B	0.173	0.007	1.54	1.22					AC10.29	B	0.579	0.053	6.7	4.44
ADA.DG	B	0.039	0.001	0.038	0.042					ADA.DG	B	0.17	0.007	0.167	0.187
Bal.01	B	0.003	0.0002	0.013	0.057					Bal.01	B	0.012	0.0007	0.036	0.204
BaL.26	B	0.006	0.0002	0.018	0.031					BaL.26	B	0.019	0.0007	0.051	0.093
BG1168.01	B	0.162	0.001	0.431	0.137					BG1168.01	B	0.729	0.006	0.697	0.42
BL01.DG	B	0.031	38.4	20	6.75					BL01.DG	B	0.145	>50	40	18.5
BR07.DG	B	0.078	0.002	0.069	0.116					BR07.DG	B	0.213	0.012	0.208	0.374
BX08.16	B	0.058	0.0006	0.006	0.023					BX08.16	B	0.446	0.003	0.02	0.077
CAAN.A2	B	46.6	0.007	0.115	0.223					CAAN.A2	B	>50	0.028	0.381	0.952
CNE10	B	2.12	0.003	0.048	0.505					CNE10	B	14.5	0.01	0.22	1.52
CNE12	B	0.248	0.003	3.3	3.7					CNE12	B	1.07	0.01	7.31	12
CNE14	B	0.031	0.0006	2.29	2					CNE14	B	0.132	0.002	4.22	6
CNE4	B	23.8	0.004	0.033	0.154					CNE4	B	>50	0.016	0.106	0.464
CNE57	B	0.033	0.055	0.798	1.79					CNE57	B	0.14	0.555	2.63	4.92
HO86.8	B	>50	33	>50	>50					HO86.8	B	>50	>50	>50	>50
HT593.1	B	0.595	0.006	0.078	0.153					HT593.1	B	1.76	0.026	0.337	0.691
HXB2.DG	B	0.003	0.0002	0.003	0.003					HXB2.DG	B	0.009	0.0005	0.007	0.009
JRCSF.JB	B	0.014	0.002	0.082	0.118					JRCSF.JB	B	0.037	0.007	0.3	0.681
JRFL.JB	B	0.004	0.0006	0.029	0.002					JRFL.JB	B	0.011	0.002	0.067	0.007
MN.3	B	0.031	0.001	0.003	0.003					MN.3	B	0.144	0.003	0.009	0.012
PVO.04	B	0.081	0.003	0.183	0.791					PVO.04	B	0.264	0.011	0.512	2.01
QH0515.01	B	0.013	0.002	0.351	0.918					QH0515.01	B	0.047	0.006	1.73	3.19
QH0692.42	B	0.196	0.003	0.085	0.126					QH0692.42	B	0.799	0.011	0.2	0.391
REJO.67	B	0.054	0.002	0.138	0.276					REJO.67	B	0.19	0.005	1.01	4.66
RHPA.7	B	0.045	0.001	0.303	0.141					RHPA.7	B	0.114	0.006	0.921	0.547
SC422.8	B	0.036	0.004	0.182	0.153					SC422.8	B	0.08	0.011	0.694	0.709
SF162.LS	B	0.004	0.001	0.036	0.053					SF162.LS	B	0.012	0.004	0.157	0.176
SS1196.01	B	0.007	0.001	0.199	0.274					SS1196.01	B	0.024	0.004	0.457	0.996
THRO.18	B	0.571	0.011	0.438	0.312					THRO.18	B	3.82	0.061	1.67	2.97
TRJO.58	B	0.081	31.7	8.22	8.21					TRJO.58	B	0.278	>50	22.7	23.2
TRO.11	B	0.224	0.002	0.617	1.26					TRO.11	B	1.05	0.006	1.98	4.66
WITO.33	B	0.064	0.002	2.02	2.21					WITO.33	B	0.295	0.008	6.79	7.55
X2278.C2.B6	B	0.021	0.001	6.7	0.531					X2278.C2.B6	B	0.056	0.003	>50	4.26
YU2.DG	B	0.032	0.002	0.069	0.042					YU2.DG	B	0.112	0.008	0.157	0.125
BJOX002000.03.2	BC	0.044	0.003	0.297	0.02					BJOX002000.03.2	BC	0.258	0.016	1.23	0.14
CH038.12	BC	0.022	32.6	0.302	0.185					CH038.12	BC	0.078	>50	0.743	0.603
CH070.1	BC	13.1	43.8	0.014	0.025					CH070.1	BC	>50	>50	0.04	0.084
CH117.4	BC	0.027	0.379	0.011	0.036					CH117.4	BC	0.057	2.04	0.049	0.146
CH119.10	BC	0.79	0.003	0.681	0.106					CH119.10	BC	4.52	0.011	2.73	0.502
CH181.12	BC	0.038	0.003	0.079	0.087					CH181.12	BC	0.151	0.007	0.189	0.285
CNE15	BC	0.24	0.009	0.041	0.06					CNE15	BC	0.763	0.037	0.122	0.282
CNE19	BC	0.025	0.002	0.313	0.034					CNE19	BC	0.087	0.007	1.04	0.146
CNE20	BC	0.017	0.004	1.73	0.043					CNE20	BC	0.118	0.013	7.62	0.17
CNE21	BC	0.086	0.008	0.555	0.057					CNE21	BC	0.565	0.051	1.71	0.221
CNE40	BC	0.015	0.001	0.0006	0.003					CNE40	BC	0.05	0.004	0.0006	0.011
CNE7	BC	1.98	0.013	0.056	0.157					CNE7	BC	9.79	0.047	0.095	0.525
286.36	C	0.542	0.005	0.249	0.308					286.36	C	1.86	0.017	0.633	0.82
288.38	C	0.197	0.023	0.176	0.402					288.38	C	0.719	0.079	0.392	0.963
0013095-2.11	C	0.096	0.012	0.004	0.019					0013095-2.11	C	0.311	0.047	0.01	0.047
001428-2.42	C	0.006	0.003	0.01	0.007					001428-2.42	C	0.021	0.009	0.021	0.021
0077.v1.c16	C	1	20.3	0.266	0.246					0077.v1.c16	C	6.27	>50	1.79	4.57
00836-2.5	C	0.401	0.315	0.057	0.112					00836-2.5	C	1.94	2.88	0.278	0.468
0921.v2.c14	C	0.149	6.16	0.294	0.125					0921.v2.c14	C	0.463	29.9	0.594	0.361
16055-2.3	C	0.442	1.48	0.135	0.102					16055-2.3	C	1.75	11.7	0.342	0.274
16845-2.22	C	1.95	0.004	0.148	0.456					16845-2.22	C	10.9	0.019	0.554	2
16936-2.21	C	0.031	0.011	0.063	0.063					16936-2.21	C	0.113	0.044	0.18	0.24
25710-2.43	C	0.178	0.007	0.018	0.037					25710-2.43	C	0.414	0.025	0.065	0.136
25711-2.4	C	0.186	0.348	0.903	0.714					25711-2.4	C	0.662	2.28	2.59	2.86
25925-2.22	C	0.239	0.195	0.094	0.112					25925-2.22	C	0.901	1.07	0.29	0.374
26191-2.48	C	>50	0.075	0.078	0.16					26191-2.48	C	>50	0.352	0.241	0.57
3168.v4.c10	C	0.287	0.006	0.222	0.056					3168.v4.c10	C	1.43	0.033	0.556	0.293
3637.v5.c3	C	5.82	>50	2.82	7.07					3637.v5.c3	C	49.5	>50	7.47	9.64
3873.v1.c24	C	3.78	0.017	0.035	0.056					3873.v1.c24	C	14.5	0.127	0.074	0.241
426c	C	0.124	0.005	6.23	0.713					426c	C	0.403	0.018	15.6	2.41
6322.v4.c1	C	0.042	6.63	0.105	0.116					6322.v4.c1	C	0.168	33.4	0.293	0.389
6471.v1.c16	C	0.995	21.2	1.12	1.54					6471.v1.c16	C	6.64	>50	3.83	15.7
6631.v3.c10	C	0.399	>50	0.247	0.381					6631.v3.c10	C	1.57	>50	0.668	1.42
6644.v2.c33	C	0.022	0.031	0.003	0.02					6644.v2.c33	C	0.065	0.33	0.012	0.073
6785.v5.c14	C	0.043	0.439	0.23	0.385					6785.v5.c14	C	0.126	5.13	0.539	1.47
6838.v1.c35	C	0.119	0.007	2.27	7.34					6838.v1.c35	C	0.326	0.017	5.09	20.3
96ZM651.02	C	0.17	0.002	0.034	0.114					96ZM651.02	C	1.74	0.009	0.125	0.49
BR025.9	C	1.27	7.48	0.048	0.007					BR025.9	C	4.18	>50	0.181	0.041
CAP210.E8	C	0.422	0.255	0.26	0.227					CAP210.E8	C	3.11	1.97	0.895	0.877
CAP244.D3	C	0.11	0.001	1.22	3.73					CAP244.D3	C	1.09	0.006	6.26	16.9
CAP256.206.C9	C	0.126	0.012	1.62	0.787					CAP256.206.C9	C	0.34	0.047	4.06	2.35
CAP45.G3	C	0.105	0.013	>50	>50					CAP45.G3	C	0.502	0.036	>50	>50
Ce1176.A3	C	0.27	0.002	3.37	0.243					Ce1176.A3	C	1.29	0.007	8.94	1.02
CE703010217.B6	C	0.025	0.001	18.6	1.54					CE703010217.B6	C	0.143	0.005	43.2	7.27
CNE30	C	0.916	0.011	0.093	0.079					CNE30	C	4.88	0.05	0.195	0.29
CNE31	C	0.16	0.025	0.043	0.047					CNE31	C	0.469	0.158	0.088	0.176
CNE53	C	0.126	0.003	0.0006	0.035					CNE53	C	0.59	0.01	0.183	0.121
CNE58	C	0.008	0.001	0.003	0.014					CNE58	C	0.025	0.003	0.014	0.04
DU123.06	C	0.544	0.04	0.038	0.046					DU123.06	C	3.01	0.278	0.104	0.211
DU151.02	C	0.03	0.047	0.246	0.473					DU151.02	C	0.089	0.373	0.647	1.82
DU156.12	C	0.033	0.051	0.344	0.545					DU156.12	C	0.159	0.552	2.59	3.12
DU172.17	C	0.06	0.003	25	>50					DU172.17	C	0.198	0.018	>50	>50
DU422.01	C	0.192	0.012	0.711	2.52					DU422.01	C	0.754	0.067	2.32	6.7
MW965.26	C	0.018	0.001	0.014	0.002					MW965.26	C	0.063	0.004	0.117	0.007
SO18.18	C	0.053	0.001	0.035	0.031					SO18.18	C	0.201	0.004	0.09	0.093
TV1.29	C	0.061	24.4	8.92	7.77					TV1.29	C	0.142	>50	16.4	16.4
TZA125.17	C	22.2	>50	1.38	15.8					TZA125.17	C	>50	>50	16.4	>50
TZBD.02	C	0.075	0.001	0.08	0.075					TZBD.02	C	0.234	0.006	0.227	0.235
ZA012.29	C	0.087	0.005	0.253	0.182					ZA012.29	C	0.206	0.019	0.788	0.562
ZM106.9	C	0.142	0.015	0.376	0.335					ZM106.9	C	0.507	0.075	0.887	0.96
ZM109.4	C	0.023	>50	0.005	0.023					ZM109.4	C	0.07	>50	0.017	0.11
ZM135.10a	C	>50	0.031	0.143	1.51					ZM135.10a	C	>50	0.128	1.11	5.65
ZM176.66	C	0.012	>50	0.118	0.074					ZM176.66	C	0.036	>50	0.449	0.326
ZM197.7	C	0.323	6.49	0.075	0.627					ZM197.7	C	1.08	26.9	0.297	2.06
ZM214.15	C	1.55	0.011	0.02	0.342					ZM214.15	C	6.63	0.03	0.112	1.17
ZM215.8	C	>50	0.003	0.019	0.039					ZM215.8	C	>50	0.009	0.135	0.524
ZM233.6	C	0.304	0.017	1.3	2.11					ZM233.6	C	0.806	0.045	4.11	8.31
ZM249.1	C	0.038	0.042	0.574	0.98					ZM249.1	C	0.833	1.16	1.64	2.25
ZM53.12	C	0.842	0.01	0.638	1.05					ZM53.12	C	2.98	0.033	1.68	2.19
ZM55.28a	C	0.081	0.003	2.56	1.76					ZM55.28a	C	0.275	0.01	4.45	3.16
3326.v4.c3	CD	0.031	>50	25.9	9.04					3326.v4.c3	CD	0.099	>50	45.7	>50
3337.v2.c6	CD	0.046	0.001	0.193	0.056					3337.v2.c6	CD	0.165	0.005	0.587	0.215
3817.v2.c59	CD	0.144	0.005	6.42	3.83					3817.v2.c59	CD	0.591	0.021	26.3	>50
191821.E6.1	D	0.342	0.032	>50	>50					191821.E6.1	D	1.38	0.097	>50	>50
231965.c01	D	0.365	22.2	0.472	0.095					231965.c01	D	1.39	>50	1.64	0.336
247-23	D	6.46	0.227	0.48	0.346					247-23	D	20.8	1.41	1.34	1.34
3016.v5.c45	D	0.169	0.151	2.59	1.29					3016.v5.c45	D	0.682	1.15	7.42	4.55
57128.vrc15	D	0.075	0.004	1.17	0.191					57128.vrc15	D	0.354	0.019	4.89	2.2
6405.v4.c34	D	>50	3.5	7.21	22.5					6405.v4.c34	D	>50	20.8	18	>50
A03349M1.vrc4a	D	0.407	0.006	2.6	2.83					A03349M1.vrc4a	D	1.14	0.017	19.2	20.9
A07412M1.vrc12	D	0.034	0.0008	31.3	4.32					A07412M1.vrc12	D	0.128	0.004	>50	12.4
NKU3006.ec1	D	0.022	0.002	0.167	0.148					NKU3006.ec1	D	0.06	0.006	0.498	0.61
UG021.16	D	0.065	0.006	0.336	0.064					UG021.16	D	0.369	0.026	0.843	0.233
UG024.2	D	1.12	0.008	0.009	0.005					UG024.2	D	8.26	0.019	0.024	0.019
P0402.c2.11	G	0.206	0.049	42.4	2.74					P0402.c2.11	G	0.86	0.433	>50	11.1
P1981.C5.3	G	>50	7.6	23.2	0.409					P1981.C5.3	G	>50	>50	39.1	1.22
X1193.c1	G	0.011	0.019	5.51	0.256					X1193.c1	G	0.063	0.138	28	1
X1254.c3	G	11.7	>50	>50	19.7					X1254.c3	G	>50	>50	>50	>50
X1632.S2.B10	G	0.016	0.003	4.72	0.175					X1632.S2.B10	G	0.054	0.013	15	0.632
X2088.c9	G	>50	2.21	5.38	8.19					X2088.c9	G	>50	28.6	10.1	12.9
X2131.C1.B5	G	1.9	0.009	0.522	0.075					X2131.C1.B5	G	14.9	0.051	2.75	0.375
SIVmac251.30.SG3	NA	>50	>50	>50	>50					SIVmac251.30.SG3	NA	>50	>50	>50	>50
SVA.MLV	NA	>50	42.2	>50	>50					SVA.MLV	NA	>50	>50	>50	>50
		G36x3-IgG2a	R27x3-IgG2a	J3	J3-IgG2a							G36x3-IgG2a	R27x3-IgG2a	J3	J3-IgG2a
	# Viruses	208	208	208	208						# Viruses	208	208	208	208
	Total VS Neutralized										Total VS Neutralized
	IC50 <50ug/ml	199	199	198	200						IC80 <50ug/ml	192	180	194	190
	IC50 <10ug/ml	194	181	190	191						IC80 <10ug/ml	183	170	170	170
	IC50 <1.0ug/ml	175	171	144	148						IC80 <1.0ug/ml	143	157	104	105
	IC50 <0.1ug/ml	110	157	68	66						IC80 <0.1ug/ml	55	138	27	20
	IC50 <0.01ug/ml	16	122	15	9						IC80 <0.01ug/ml	1	68	3	3
	% VS Neutralized										% VS Neutralized
	IC50 <50ug/ml	95.6731	95.6731	95.1923	96.1538						IC80 <50ug/ml	92.3077	86.5385	93.2692	91.3462
	IC50 <10ug/ml	93.2692	87.0192	91.3462	91.8269						IC80 <10ug/ml	87.9808	81.7308	81.7308	81.7308
	IC50 <1.0ug/ml	84.1346	82.2115	69.2308	71.1538						IC80 <1.0ug/ml	68.75	75.4808	50	50.4808
	IC50 <0.1ug/ml	52.8846	75.4808	32.6923	31.7308						IC80 <0.1ug/ml	26.4423	66.3462	12.9808	9.61538
	IC50 <0.01ug/ml	7.69231	58.6538	7.21154	4.32692						IC80 <0.01ug/ml	0.480769	32.6923	1.44231	1.44231
	Median IC50	0.074	0.005	0.251	0.2075						Median IC80	0.259	0.0155	0.7905	0.7085
	Geometric Mean	0.0997023	0.0157959	0.25629	0.264063						Geometric Mean	0.31369	0.0334052	0.795103	0.845779
	Note:	Median and Geometric Mean titers are calculated only for samples with IC50 <50ug/ml									Note:	Median and Geometric Mean titers are calculated only for samples with IC80 <50ug/ml

## Sheet: 80-strain IC50 IC80
Comprehensive 80 virus panel summary				Color coding for antibody neutralization:								Color coding for antibody neutralization:
Assay - Luc/TZM-bl				<0.001	.100-1.00							<0.001	.100-1.00
Values represent antibody concentration (ug/ml)				.001-.01	1.00-10.0							.001-.01	1.00-10.0
required to achieve 50% or 80%neutralization.				.01-.100	10.0-50.0							.01-.100	10.0-50.0
IC50								IC80
Virus ID	Clade	CAP256L-R27x3LS	CAP256L-G36x3LS					Virus ID	Clade	CAP256L-R27x3LS	CAP256L-G36x3LS
0330.v4.c3	A	0.0006	0.001					0330.v4.c3	A	0.001	0.004
3415.v1.c1	A	0.003	0.005					3415.v1.c1	A	0.012	0.017
3718.v3.c11	A	0.003	0.007					3718.v3.c11	A	0.007	0.018
BG505.W6M.C2	A	0.002	0.005					BG505.W6M.C2	A	0.004	0.012
KER2008.12	A	0.001	0.002					KER2008.12	A	0.003	0.005
MS208.A1	A	0.002	0.004					MS208.A1	A	0.004	0.009
Q259.17	A	0.0007	0.003					Q259.17	A	0.002	0.007
Q769.d22	A	0.001	0.004					Q769.d22	A	0.005	0.019
0815.V3.C3	ACD	0.001	0.003					0815.V3.C3	ACD	0.003	0.006
3468.V1.C12	AD	0.002	0.019					3468.V1.C12	AD	0.004	0.051
Q461.e2	AD	0.003	0.011					Q461.e2	AD	0.01	0.03
620345.c1	AE	0.005	0.014					620345.c1	AE	0.013	0.04
BJOX009000.02.4	AE	0.084	0.112					BJOX009000.02.4	AE	>50	1.04
BJOX025000.01.1	AE	0.008	0.067					BJOX025000.01.1	AE	0.034	0.371
C1080.c3	AE	0.0009	0.003					C1080.c3	AE	0.002	0.007
C2101.c1	AE	0.001	0.004					C2101.c1	AE	0.004	0.013
C4118.09	AE	0.001	0.003					C4118.09	AE	0.002	0.005
CNE3	AE	0.017	0.011					CNE3	AE	0.29	0.053
CNE5	AE	0.0007	0.002					CNE5	AE	0.002	0.004
CNE55	AE	0.001	0.003					CNE55	AE	0.004	0.008
R1166.c1	AE	0.008	0.047					R1166.c1	AE	0.018	0.149
R2184.c4	AE	0.002	0.002					R2184.c4	AE	0.007	0.006
235-47	AG	0.001	0.003					235-47	AG	0.003	0.008
242-14	AG	0.002	0.005					242-14	AG	0.017	0.012
263-8	AG	0.001	0.005					263-8	AG	0.003	0.014
269-12	AG	0.01	0.03					269-12	AG	0.037	0.083
T250-4	AG	0.0005	0.0009					T250-4	AG	0.002	0.003
T251-18	AG	0.013	2.05					T251-18	AG	0.048	13.9
T253-11	AG	0.0009	0.003					T253-11	AG	0.003	0.011
T257-31	AG	0.0006	0.002					T257-31	AG	0.002	0.008
T266-60	AG	0.006	0.153					T266-60	AG	0.017	1.34
T33-7	AG	0.001	0.002					T33-7	AG	0.002	0.004
5768.04	B	0.143	>50					5768.04	B	1.47	>50
6101.10	B	0.005	>50					6101.10	B	0.017	>50
7165.18	B	>50	22.3					7165.18	B	>50	>50
AC10.29	B	0.004	0.018					AC10.29	B	0.012	0.057
BG1168.01	B	0.018	2.34					BG1168.01	B	0.058	7.72
CNE10	B	0.004	2.53					CNE10	B	0.013	>50
PVO.04	B	0.007	0.047					PVO.04	B	0.022	0.146
QH0515.01	B	0.007	0.042					QH0515.01	B	0.027	0.148
RHPA.7	B	0.003	0.02					RHPA.7	B	0.007	0.069
SC422.8	B	0.003	0.016					SC422.8	B	0.01	0.062
TRJO.58	B	>50	0.112					TRJO.58	B	>50	0.482
TRO.11	B	0.002	0.029					TRO.11	B	0.006	0.22
WITO.33	B	0.004	0.035					WITO.33	B	0.011	0.215
CH038.12	BC	0.003	0.006					CH038.12	BC	0.01	0.019
CH070.1	BC	0.004	0.002					CH070.1	BC	0.085	0.005
CH117.4	BC	0.0002	0.0004					CH117.4	BC	0.0008	0.001
CH181.12	BC	0.0003	0.001					CH181.12	BC	0.001	0.002
CNE15	BC	0.002	0.004					CNE15	BC	0.004	0.014
CNE7	BC	0.003	0.016					CNE7	BC	0.008	0.039
001428-2.42	C	0.001	0.002					001428-2.42	C	0.002	0.005
00836-2.5	C	0.052	0.071					00836-2.5	C	0.482	0.407
16055-2.3	C	0.001	0.003					16055-2.3	C	0.003	0.006
16845-2.22	C	0.011	4.88					16845-2.22	C	0.042	34.3
16936-2.21	C	0.002	0.007					16936-2.21	C	0.005	0.022
26191-2.48	C	0.001	0.004					26191-2.48	C	0.004	0.011
3168.V4.C10	C	0.004	0.019					3168.V4.C10	C	0.01	0.083
3637.V5.C3	C	>50	2.75					3637.V5.C3	C	>50	>50
426c	C	0.012	0.129					426c	C	0.027	0.574
6785.V5.C14	C	0.002	0.005					6785.V5.C14	C	0.006	0.013
CAP210.E8	C	0.003	0.012					CAP210.E8	C	0.007	0.025
CAP256.206.C9	C	0.001	0.004					CAP256.206.C9	C	0.003	0.012
CNE31	C	0.006	0.018					CNE31	C	0.024	0.073
DU123.06	C	0.002	0.008					DU123.06	C	0.005	0.025
DU156.12	C	0.002	0.007					DU156.12	C	0.003	0.014
DU422.01	C	0.002	0.009					DU422.01	C	0.006	0.023
TZA125.17	C	0.003	0.006					TZA125.17	C	0.019	0.021
ZM135.10a	C	0.007	>50					ZM135.10a	C	0.026	>50
ZM197.7	C	0.003	0.009					ZM197.7	C	0.007	0.027
ZM214.15	C	0.002	0.008					ZM214.15	C	0.005	0.02
ZM249.1	C	0.002	0.006					ZM249.1	C	0.005	0.015
ZM53.12	C	0.001	0.004					ZM53.12	C	0.004	0.01
3326.V4.C3	CD	0.0009	0.002					3326.V4.C3	CD	0.002	0.006
231965.c1	D	0.018	0.012					231965.c1	D	0.119	0.041
247-23	D	0.001	0.003					247-23	D	0.003	0.013
3016.v5.c45	D	0.001	0.004					3016.v5.c45	D	0.004	0.009
6405.v4.c34	D	>50	>50					6405.v4.c34	D	>50	>50
P0402.c2.11	G	0.001	0.004					P0402.c2.11	G	0.004	0.013
X2088.c9	G	1.12	>50					X2088.c9	G	>50	>50
		CAP256L-R27x3LS	CAP256L-G36x3LS							CAP256L-R27x3LS	CAP256L-G36x3LS
	# Viruses	80	80						# Viruses	80	80
	Total VS Neutralized								Total VS Neutralized
	IC50 <50ug/ml	76	75						IC80 <50ug/ml	74	72
	IC50 <10ug/ml	76	74						IC80 <10ug/ml	74	70
	IC50 <1.0ug/ml	75	69						IC80 <1.0ug/ml	73	67
	IC50 <0.1ug/ml	74	65						IC80 <0.1ug/ml	70	58
	IC50 <0.01ug/ml	65	45						IC80 <0.01ug/ml	45	21
	% VS Neutralized								% VS Neutralized
	IC50 <50ug/ml	95	93.75						IC80 <50ug/ml	92.5	90
	IC50 <10ug/ml	95	92.5						IC80 <10ug/ml	92.5	87.5
	IC50 <1.0ug/ml	93.75	86.25						IC80 <1.0ug/ml	91.25	83.75
	IC50 <0.1ug/ml	92.5	81.25						IC80 <0.1ug/ml	87.5	72.5
	IC50 <0.01ug/ml	81.25	56.25						IC80 <0.01ug/ml	56.25	26.25
	Median IC50	0.002	0.006						Median IC80	0.006	0.0175
	Geometric Mean	0.00277587	0.0120238						Geometric Mean	0.00804868	0.0297645
	Note:	Median and Geometric Mean titers are calculated only for samples with IC50 <50ug/ml							Note:	Median and Geometric Mean titers are calculated only for samples with IC80 <50ug/ml

## Sheet: Predicted 208-strain IC50 IC80
Predicted neutralization
Predicted IC50 (ug/mL)	CAP256L-R27x3LS	CAP256L-G36x3LS		Predicted IC80 (ug/mL)	CAP256L-R27x3LS	CAP256L-G36x3LS
0260.v5.c36	0.0574	0.159		0260.v5.c36	0.234	0.565
0330.v4.c3	0.0006	0.001		0330.v4.c3	0.001	0.004
0439.v5.c1	0.0268	0.405		0439.v5.c1	0.086	0.658
3365.v2.c20	0.00279	0.0116		3365.v2.c20	0.00835	0.0424
3415.v1.c1	0.003	0.005		3415.v1.c1	0.012	0.017
3718.v3.c11	0.003	0.007		3718.v3.c11	0.007	0.018
398-F1_F6_20	0.04	0.386		398-F1_F6_20	0.223	0.801
BB201.B42	0.00132	0.000943		BB201.B42	0.00333	0.00268
BB539.2B13	0.00385	0.00412		BB539.2B13	0.0121	0.0237
BG505.W6M.C2	0.002	0.005		BG505.W6M.C2	0.004	0.012
BI369.9A	0.000682	0.00256		BI369.9A	0.00213	0.00499
BS208.B1	0.000346	0.00182		BS208.B1	0.00103	0.00412
KER2008.12	0.001	0.002		KER2008.12	0.003	0.005
KER2018.11	0.00154	0.003		KER2018.11	0.00396	0.0078
KNH1209.18	0.00753	0.0555		KNH1209.18	0.0317	0.21
MB201.A1	0.0178	0.0929		MB201.A1	0.0891	0.367
MB539.2B7	0.0318	0.0415		MB539.2B7	0.152	0.0731
MI369.A5	0.00196	0.00889		MI369.A5	0.00562	0.0157
MS208.A1	0.002	0.004		MS208.A1	0.004	0.009
Q23.17	0.0007	0.000903		Q23.17	0.00189	0.0045
Q259.17	0.0007	0.003		Q259.17	0.002	0.007
Q769.d22	0.001	0.004		Q769.d22	0.005	0.019
Q769.h5	0.00225	0.00663		Q769.h5	0.0141	0.0161
Q842.d12	0.000866	0.00241		Q842.d12	0.00231	0.00672
QH209.14M.A2	0.0107	0.0366		QH209.14M.A2	0.0109	0.0468
RW020.2	0.00448	0.0168		RW020.2	0.0152	0.056
UG037.8	0.00413	0.0233		UG037.8	0.014	0.0692
246-F3.C10.2	0.00155	0.0062		246-F3.C10.2	0.00672	0.026
3301.V1.C24	0.00268	0.00163		3301.V1.C24	0.00761	0.0102
3589.V1.C4	0.00193	0.0205		3589.V1.C4	0.0198	0.12
6540.v4.c1	0.0404	0.0186		6540.v4.c1	0.167	0.08
6545.V4.C1	0.0536	0.022		6545.V4.C1	0.129	0.0848
0815.V3.C3	0.001	0.003		0815.V3.C3	0.003	0.006
6095.V1.C10	0.000709	0.0263		6095.V1.C10	0.00239	0.144
3468.V1.C12	0.002	0.019		3468.V1.C12	0.004	0.051
Q168.a2	0.00119	0.00186		Q168.a2	0.00222	0.00507
Q461.e2	0.003	0.011		Q461.e2	0.01	0.03
620345.c1	0.005	0.014		620345.c1	0.013	0.04
BJOX009000.02.4	0.084	0.112		BJOX009000.02.4	>50	1.04
BJOX010000.06.2	0.487	2.55		BJOX010000.06.2	3.05	6.04
BJOX025000.01.1	0.008	0.067		BJOX025000.01.1	0.034	0.371
BJOX028000.10.3	0.0153	0.0588		BJOX028000.10.3	0.099	0.185
C1080.c3	0.0009	0.003		C1080.c3	0.002	0.007
C2101.c1	0.001	0.004		C2101.c1	0.004	0.013
C3347.c11	0.00546	0.0579		C3347.c11	0.0203	0.299
C4118.09	0.001	0.003		C4118.09	0.002	0.005
CM244.ec1	0.00392	0.00753		CM244.ec1	0.0239	0.012
CNE3	0.017	0.011		CNE3	0.29	0.053
CNE5	0.0007	0.002		CNE5	0.002	0.004
CNE55	0.001	0.003		CNE55	0.004	0.008
CNE56	0.0375	0.57		CNE56	0.0718	0.9
CNE59	0.00566	0.168		CNE59	0.0158	0.319
CNE8	0.00266	0.0224		CNE8	0.021	0.0643
M02138	0.0056	0.207		M02138	0.0265	0.552
R1166.c1	0.008	0.047		R1166.c1	0.018	0.149
R2184.c4	0.002	0.002		R2184.c4	0.007	0.006
R3265.c6	0.0593	0.192		R3265.c6	0.277	0.717
TH023.6	0.0017	0.051		TH023.6	0.0106	0.383
TH966.8	0.00241	0.00981		TH966.8	0.0243	0.05
TH976.17	0.00642	0.0275		TH976.17	0.0545	0.216
235-47	0.001	0.003		235-47	0.003	0.008
242-14	0.002	0.005		242-14	0.017	0.012
263-8	0.001	0.005		263-8	0.003	0.014
269-12	0.01	0.03		269-12	0.037	0.083
271-11	0.00466	0.0171		271-11	0.0166	0.0612
928-28	0.00151	0.0105		928-28	0.00396	0.0658
DJ263.8	0.000975	0.00483		DJ263.8	0.00302	0.0475
T250-4	0.0005	0.0009		T250-4	0.002	0.003
T251-18	0.013	2.05		T251-18	0.048	13.9
T253-11	0.0009	0.003		T253-11	0.003	0.011
T255-34	0.00573	0.0788		T255-34	0.0326	0.244
T257-31	0.0006	0.002		T257-31	0.002	0.008
T266-60	0.006	0.153		T266-60	0.017	1.34
T278-50	0.294	2.84		T278-50	0.816	2.69
T280-5	0.00861	0.00888		T280-5	0.0396	0.0624
T33-7	0.001	0.002		T33-7	0.002	0.004
3988.25	0.00694	0.0172		3988.25	0.0538	0.433
5768.04	0.143	>50		5768.04	1.47	>50
6101.10	0.005	>50		6101.10	0.017	>50
6535.3	0.124	1.88		6535.3	0.751	7.16
7165.18	>50	22.3		7165.18	>50	>50
45_01dG5	0.000912	0.0157		45_01dG5	0.00443	0.0746
89.6.DG	0.00494	0.171		89.6.DG	0.0179	0.271
AC10.29	0.004	0.018		AC10.29	0.012	0.057
ADA.DG	0.00818	0.203		ADA.DG	0.0304	1.03
Bal.01	0.00492	0.115		Bal.01	0.0236	0.463
BaL.26	0.00317	0.0359		BaL.26	0.0186	0.388
BG1168.01	0.018	2.34		BG1168.01	0.058	7.72
BL01.DG	0.763	4.17		BL01.DG	1.51	6.03
BR07.DG	0.0449	2.76		BR07.DG	0.145	3.42
BX08.16	0.00138	0.0116		BX08.16	0.00711	0.153
CAAN.A2	0.302	2.5		CAAN.A2	0.723	11.5
CNE10	0.004	2.53		CNE10	0.013	>50
CNE12	0.133	1.02		CNE12	0.285	2.9
CNE14	0.0519	0.904		CNE14	0.123	1.37
CNE4	0.0123	0.529		CNE4	0.047	1.54
CNE57	0.0261	0.51		CNE57	0.0801	1.13
HO86.8	1.2	1.98		HO86.8	2.51	13.4
HT593.1	0.0174	0.589		HT593.1	0.0532	1.6
HXB2.DG	0.00236	0.243		HXB2.DG	0.00414	0.566
JRCSF.JB	0.00364	0.0591		JRCSF.JB	0.0162	0.125
JRFL.JB	0.00284	0.128		JRFL.JB	0.00815	0.207
MN.3	0.00266	0.0601		MN.3	0.00269	0.193
PVO.04	0.007	0.047		PVO.04	0.022	0.146
QH0515.01	0.007	0.042		QH0515.01	0.027	0.148
QH0692.42	0.0819	2.13		QH0692.42	0.302	5.14
REJO.67	0.0192	0.0777		REJO.67	0.113	0.287
RHPA.7	0.003	0.02		RHPA.7	0.007	0.069
SC422.8	0.003	0.016		SC422.8	0.01	0.062
SF162.LS	0.00695	0.0989		SF162.LS	0.0201	0.187
SS1196.01	0.00513	0.0777		SS1196.01	0.0316	0.45
THRO.18	0.182	1.39		THRO.18	0.545	4.7
TRJO.58	>50	0.112		TRJO.58	>50	0.482
TRO.11	0.002	0.029		TRO.11	0.006	0.22
WITO.33	0.004	0.035		WITO.33	0.011	0.215
X2278.C2.B6	0.00421	0.00487		X2278.C2.B6	0.0144	0.0204
YU2.DG	0.013	0.101		YU2.DG	0.0607	0.276
BJOX002000.03.2	0.00579	0.0066		BJOX002000.03.2	0.0466	0.0319
CH038.12	0.003	0.006		CH038.12	0.01	0.019
CH070.1	0.004	0.002		CH070.1	0.085	0.005
CH117.4	0.0002	0.0004		CH117.4	0.0008	0.001
CH119.10	0.0145	0.0239		CH119.10	0.0723	0.104
CH181.12	0.0003	0.001		CH181.12	0.001	0.002
CNE15	0.002	0.004		CNE15	0.004	0.014
CNE19	0.000371	0.00237		CNE19	0.0012	0.0204
CNE20	0.00994	0.00941		CNE20	0.0338	0.048
CNE21	0.00127	0.00181		CNE21	0.00331	0.00579
CNE40	0.00222	0.0358		CNE40	0.00483	0.325
CNE7	0.003	0.016		CNE7	0.008	0.039
286.36	0.00144	0.0123		286.36	0.00564	0.0283
288.38	0.0622	0.321		288.38	0.353	2.36
0013095-2.11	0.000317	0.0041		0013095-2.11	0.00428	0.0666
001428-2.42	0.001	0.002		001428-2.42	0.002	0.005
0077_V1.C16	0.00666	0.0123		0077_V1.C16	0.0228	0.0272
00836-2.5	0.052	0.071		00836-2.5	0.482	0.407
0921.V2.C14	0.000951	0.000861		0921.V2.C14	0.00363	0.00567
16055-2.3	0.001	0.003		16055-2.3	0.003	0.006
16845-2.22	0.011	4.88		16845-2.22	0.042	34.3
16936-2.21	0.002	0.007		16936-2.21	0.005	0.022
25710-2.43	0.000846	0.00681		25710-2.43	0.00153	0.0209
25711-2.4	0.0571	0.249		25711-2.4	0.0877	0.726
25925-2.22	0.0011	0.00308		25925-2.22	0.00243	0.00999
26191-2.48	0.001	0.004		26191-2.48	0.004	0.011
3168.V4.C10	0.004	0.019		3168.V4.C10	0.01	0.083
3637.V5.C3	>50	2.75		3637.V5.C3	>50	>50
3873.V1.C24	0.0185	0.0387		3873.V1.C24	0.0614	0.0546
426c	0.012	0.129		426c	0.027	0.574
6322.V4.C1	0.0113	0.0254		6322.V4.C1	0.0616	0.0411
6471.V1.C16	6.33	23.6		6471.V1.C16	14	>50
6631.V3.C10	0.502	3.13		6631.V3.C10	2.51	6.57
6644.V2.C33	0.0102	0.0658		6644.V2.C33	0.0385	0.275
6785.V5.C14	0.002	0.005		6785.V5.C14	0.006	0.013
6838.V1.C35	0.00289	0.00496		6838.V1.C35	0.0139	0.0257
96ZM651.02	0.00507	0.19		96ZM651.02	0.0118	0.599
BR025.9	0.0185	0.0798		BR025.9	0.0979	0.108
CAP210.E8	0.003	0.012		CAP210.E8	0.007	0.025
CAP244.D3	0.0211	0.16		CAP244.D3	0.111	0.994
CAP256.206.C9	0.001	0.004		CAP256.206.C9	0.003	0.012
CAP45.G3	0.00634	0.00415		CAP45.G3	0.0218	0.0106
Ce1176.A3	0.00648	0.0174		Ce1176.A3	0.0365	0.201
Ce703010217.B6	0.00282	0.00714		Ce703010217.B6	0.00593	0.0403
CNE30	0.0998	1.53		CNE30	0.193	3.6
CNE31	0.006	0.018		CNE31	0.024	0.073
CNE53	0.0098	0.0745		CNE53	0.0326	0.362
CNE58	0.000375	0.00156		CNE58	0.00103	0.0038
DU123.06	0.002	0.008		DU123.06	0.005	0.025
DU151.02	0.00274	0.00177		DU151.02	0.00618	0.014
DU156.12	0.002	0.007		DU156.12	0.003	0.014
DU172.17	0.29	1.38		DU172.17	0.937	7.39
DU422.01	0.002	0.009		DU422.01	0.006	0.023
MW965.26	0.000197	0.00935		MW965.26	0.00158	0.0373
SO18.18	0.000561	0.00143		SO18.18	0.00199	0.00575
TV1.29	0.042	0.0731		TV1.29	0.34	0.664
TZA125.17	0.003	0.006		TZA125.17	0.019	0.021
TZBD.02	0.000685	0.00502		TZBD.02	0.00124	0.02
ZA012.29	0.00441	0.0443		ZA012.29	0.0299	0.122
ZM106.9	0.00467	0.00603		ZM106.9	0.0216	0.0229
ZM109.4	0.00147	0.0122		ZM109.4	0.00562	0.0467
ZM135.10a	0.007	>50		ZM135.10a	0.026	>50
ZM176.66	0.000587	0.000769		ZM176.66	0.000682	0.00193
ZM197.7	0.003	0.009		ZM197.7	0.007	0.027
ZM214.15	0.002	0.008		ZM214.15	0.005	0.02
ZM215.8	0.00319	0.0193		ZM215.8	0.00499	0.0562
ZM233.6	0.00229	0.00388		ZM233.6	0.00274	0.0103
ZM249.1	0.002	0.006		ZM249.1	0.005	0.015
ZM53.12	0.001	0.004		ZM53.12	0.004	0.01
ZM55.28a	0.00381	0.00467		ZM55.28a	0.0208	0.0208
3326.V4.C3	0.0009	0.002		3326.V4.C3	0.002	0.006
3337.V2.C6	0.000371	0.0079		3337.V2.C6	0.00294	0.0112
3817.v2.c59	0.117	0.278		3817.v2.c59	0.68	1.83
191821.E6.1	0.045	0.0228		191821.E6.1	0.0828	0.0368
231965.c1	0.018	0.012		231965.c1	0.119	0.041
247-23	0.001	0.003		247-23	0.003	0.013
3016.v5.c45	0.001	0.004		3016.v5.c45	0.004	0.009
57128.vrc15	0.0327	0.149		57128.vrc15	0.433	0.888
6405.v4.c34	>50	>50		6405.v4.c34	>50	>50
A03349M1.vrc4a	0.0326	0.0991		A03349M1.vrc4a	0.0669	0.313
A07412M1.vrc12	0.00357	0.0189		A07412M1.vrc12	0.0081	0.0408
NKU3006.ec1	0.0255	0.69		NKU3006.ec1	0.0445	0.884
UG021.16	0.015	0.894		UG021.16	0.0442	0.558
UG024.2	0.00997	0.0541		UG024.2	0.0455	1.03
P0402.c2.11	0.001	0.004		P0402.c2.11	0.004	0.013
P1981.C5.3	0.00215	0.00712		P1981.C5.3	0.012	0.0786
X1193.c1	0.00232	0.0123		X1193.c1	0.0137	0.0861
X1254.c3	0.0328	0.238		X1254.c3	0.187	0.867
X1632.S2.B10	0.00127	0.00256		X1632.S2.B10	0.00527	0.00697
X2088.c9	1.12	>50		X2088.c9	>50	>50
X2131.C1.B5	0.00361	0.0193		X2131.C1.B5	0.00819	0.091
SIVmac251.30.SG3	47.4	>50		SIVmac251.30.SG3	>50	>50
SVA.MLV	>50	>50		SVA.MLV	>50	>50
	CAP256L-R27x3LS	CAP256L-G36x3LS			CAP256L-R27x3LS	CAP256L-G36x3LS
# Viruses	208	1		# Viruses	208	1
Total VS Neutralized				Total VS Neutralized
IC50 <50ug/ml	205±1	203±1		IC80 <50ug/ml	203±1	199±0
% VS Neutralized				% VS Neutralized
IC50 <50ug/ml	99±0	98±0		IC80 <50ug/ml	97	96
Geometric Mean IC50	0.00515227	0.025665		Geometric Mean IC50	0.0173367	0.0779432
